# Supplementary material for: The Genus Pratylenchus (Nematoda: Pratylenchidae) in Israel: From Taxonomy to Control Practices
Source: Plants (Basel). 2020 Nov 2;9(11):1475. doi: 10.3390/plants9111475 (PMC7716202; doi:10.3390/plants9111475)
Supplement: Supplementary file 1 [file plants-09-01475-s001.zip]

Archive with 2 entries (2 files):
- Supplementary Table 1.docx
- Supplementary material 2 PB.docx
